# Supplementary material for: Integrating 3D Osteocyte Culture, Microgravity Simulation, and Fluid Flow Reveals Mechanisms of Osteocyte Mechanosensation and Calcium Signaling Altered by Disuse
Source: Biomolecules. 2025 Oct 31;15(11):1534. doi: 10.3390/biom15111534 (PMC12649886; doi:10.3390/biom15111534)
Supplement: Supplementary file 1 [file biomolecules-15-01534-s001.zip]

Archive with 3 entries (3 files):
- Supplementary Materials.pdf
- Supplementary Video S1 - Control.mp4
- Supplementary Video S2 - Disuse.mp4
